# Supplementary material for: Adverse Events of PD-1 or PD-L1 Inhibitors in Triple-Negative Breast Cancer: A Systematic Review and Meta-Analysis
Source: Life (Basel). 2022 Nov 28;12(12):1990. doi: 10.3390/life12121990 (PMC9787874; doi:10.3390/life12121990)
Supplement: Supplementary file 1 [file life-12-01990-s001.zip]

Archive with 1 entries (1 files):
- life-2019021-SI.pdf
